# Supplementary material for: 6-Hydrazinylnicotinic acid: a powder study
Source: Acta Crystallogr Sect E Struct Rep Online. 2012 Feb 17;68(Pt 3):o783–4. doi: 10.1107/S160053681200637X (PMC3297853; doi:10.1107/S160053681200637X)
Supplement: Supplementary file 1 [file e-68-0o783-sup1.cif]

##############################################################################
#                                                                            #
# This CIF contains the data in a paper accepted for publication in          #
# Acta Crystallographica Section E. It conforms to the requirements of       #
# Notes for Authors for Acta Crystallographica Section E, and has been       #
# peer reviewed under the auspices of the IUCr Commission on Journals.       #
#                                                                            #
# Full details of the Crystallographic Information File format               #
# are given in the paper "The Crystallographic Information File (CIF):       #
# a New Standard Archive File for Crystallography" by S. R. Hall, F. H.      #
# Allen and I. D. Brown [Acta Cryst. (1991), A47, 655-685].                  #
#                                                                            #
# The current version of the core CIF dictionary is obtainable from          #
# ftp://ftp.iucr.org/pub/cif_core.dic.                                       #
#                                                                            #
# Software is freely available for graphical display of the structure(s)     #
# in this CIF. For information consult the CIF software page                 #
# http://www.iucr.org/resources/cif/software.                                #
#                                                                            #
# This file may be used for bona fide research purposes within the           #
# scientific community so long as proper attribution is given to the journal # 
# article from which it was obtained.                                        #
#                                                                            #
##############################################################################
data_global
_audit_creation_method     'from EXP file using GSAS2CIF'
_journal_data_validation_number     ?
_journal_date_recd_electronic     2012-01-04
_journal_date_accepted     2012-02-13
_journal_name_full     'Acta Crystallographica, Section E'
_journal_year     2012
_journal_volume     68
_journal_issue      3
_journal_page_first     o783
_journal_page_last     o784
_journal_paper_category     QO
_journal_paper_doi     10.1107/S160053681200637X
_journal_coeditor_code     FY2040
_publ_contact_author_name     'Mwaffak Rukiah'
_publ_contact_author_address
;
Department of Chemistry
Atomic Energy Commission of Syria (AECS)
PO Box 6091
Damascus
Syrian Arab Republic
;
_publ_contact_author_email     cscientific@aec.org.sy
_publ_contact_author_fax     '++ 963 11 6112289'
_publ_contact_author_phone     '++ 963 11 2132580'
_publ_section_title
;
6-Hydrazinylnicotinic acid: a powder study
;
loop_
    _publ_author_name
    _publ_author_address
    'Rukiah, Mwaffak'
;
Department of Chemistry
Atomic Energy Commission of Syria (AECS)
PO Box 6091
Damascus
Syrian Arab Republic
;
    'Arfan, Atef'
;
Department of Chemistry
Atomic Energy Commission of Syria (AECS)
PO Box 6091
Damascus
Syrian Arab Republic
;
_pd_block_id     2012-01-25T09:05|A-S1|Mwaffak_Rukiah|stadip
data_I
_chemical_name_systematic
;
6-Hydrazinylpyridine-3-carboxylic acid
;
_chemical_name_common
;
6-Hydrazinylnicotinic acid
;
_chemical_formula_moiety     'C6 H7 N3 O2'
_chemical_formula_sum     'C6 H7 N3 O2'
_chemical_formula_structural     ?
_chemical_formula_analytical     ?
_chemical_formula_iupac     'C6 H7 N3 O2'
_chemical_formula_weight     153.15
_chemical_melting_point     ?
_symmetry_cell_setting     monoclinic
_symmetry_space_group_name_H-M     'P 21/c'
_symmetry_space_group_name_Hall     '-P 2ybc'
loop_
    _symmetry_equiv_pos_site_id
    _symmetry_equiv_pos_as_xyz
    1 +x,+y,+z
    2 -x,+y+1/2,-z+1/2
    -1 -x,-y,-z
    -2 +x,-y+1/2,+z+1/2
_cell_length_a     6.69930(14)
_cell_length_b     13.8834(2)
_cell_length_c     7.10677(9)
_cell_angle_alpha     90.0
_cell_angle_beta     91.7805(11)
_cell_angle_gamma     90.0
_cell_volume     660.673(19)
_cell_formula_units_Z     4
_cell_measurement_temperature     298
_cell_special_details     ?
_exptl_crystal_density_diffrn     1.54
_exptl_crystal_density_meas     ?
_exptl_crystal_density_method     ?
_exptl_crystal_F_000     320
_pd_char_colour     'pale brown'
_pd_char_particle_morphology     'Fine powder'
_exptl_absorpt_coefficient_mu     1.012
_exptl_absorpt_correction_type     cylinder
_exptl_absorpt_process_details
;
[Flat-plate transmission absorption correction (GSAS absorption/surface
roughness correction function number 4 with a non-refined term of \md =
0.1482)]
;
_exptl_absorpt_correction_T_min     0.73239
_exptl_absorpt_correction_T_max     0.79474
_exptl_special_details
;
The sample was ground lightly in a mortar, loaded between two Mylar foils and
fixed in the sample holder with a mask of 8.0 mm internal diameter.
;
_diffrn_ambient_temperature     298
_diffrn_radiation_type     'Cu K\a~1~'
_diffrn_radiation_wavelength     1.5406
_diffrn_radiation_monochromator     'curved Ge(111)'
_diffrn_measurement_device_type     'Stoe STADI P'
_pd_instr_dist_src/mono     260
_pd_instr_dist_mono/spec     130
_pd_instr_dist_src/spec     ?
_pd_instr_dist_spec/anal     ?
_pd_instr_dist_anal/detc     ?
_pd_instr_dist_spec/detc     173
_pd_instr_location
;
Chemistry Department
 Atomic Energy Commission
 Damascus
 PO Box 6091
 Syrian Arab Republic
;
_pd_meas_2theta_range_min     10.0
_pd_meas_2theta_range_max     84.98
_pd_meas_2theta_range_inc     0.02
_pd_meas_number_of_points     4250
_pd_meas_scan_method     step
_pd_meas_special_details     ?
_refine_special_details     ?
_reflns_number_total     466
_refine_ls_matrix_type     full
_refine_ls_goodness_of_fit_all     1.42
_refine_ls_restrained_S_all     ?
_refine_ls_restrained_S_obs     ?
_refine_ls_number_parameters     146
_refine_ls_number_restraints     26
_refine_ls_number_constraints     ?
_refine_ls_hydrogen_treatment     refxyz
_refine_ls_weighting_scheme     ?
_refine_ls_weighting_details     ?
_atom_sites_solution_hydrogens     difmap
_atom_sites_solution_primary     direct
_atom_sites_solution_secondary     difmap
_refine_ls_shift/su_max     0.03
_refine_ls_shift/su_mean     0.00
_refine_diff_density_max     0.069
_refine_diff_density_min     -0.077
_refine_ls_extinction_method     ?
_refine_ls_extinction_coef     ?
loop_
    _atom_type_symbol
    _atom_type_number_in_cell
    _atom_type_scat_Cromer_Mann_a1
    _atom_type_scat_Cromer_Mann_a2
    _atom_type_scat_Cromer_Mann_a3
    _atom_type_scat_Cromer_Mann_a4
    _atom_type_scat_Cromer_Mann_b1
    _atom_type_scat_Cromer_Mann_b2
    _atom_type_scat_Cromer_Mann_b3
    _atom_type_scat_Cromer_Mann_b4
    _atom_type_scat_Cromer_Mann_c
    _atom_type_scat_dispersion_real
    _atom_type_scat_dispersion_imag
    _atom_type_scat_source
    C 24.0 2.31000 20.8439 1.02000 10.2075 1.58860 0.56870 0.86500 51.6512
                                                                         0.21560
                                                                           0.018
                                                                           0.009
                                                      International_Tables_Vol_C
    N 12.0 12.2126 0.00570 3.13220 9.89330 2.01250 28.9975 1.16630 0.58260
                                                                         -11.529
                                                                           0.031
                                                                           0.018
                                                      International_Tables_Vol_C
    O 8.0 3.04850 13.2771 2.28680 5.70110 1.54630 0.32390 0.86700 32.9089
                                                                         0.25080
                                                                           0.049
                                                                           0.032
                                                      International_Tables_Vol_C
    H 28.0 0.49300 10.5109 0.32291 26.1257 0.14019 3.14236 0.04081 57.7997
                                                                         0.00304
                                                                           0.000
                                                                           0.000
                                                      International_Tables_Vol_C
_computing_data_collection     'WinXPOW (Stoe & Cie, 1999)'
_computing_cell_refinement
;
FULLPROF (Rodriguez-Carvajal, 2001) and GSAS (Larson & Von Dreele,
2004)
;
_computing_data_reduction
;
WinXPOW (Stoe & Cie, 1999), DICVOL04 (Boultif & Lou\"er, 2004),
and
CheckGroup interfaced by WinPLOTR (Roisnel & Rodriguez-Carvajal, 2001)
;
_computing_structure_solution     'EXPO2009 (Altomare <i>et al.</i>, 2009)'
_computing_structure_refinement
;
GSAS (Larson & Von Dreele, 2004) interfaced by EXPGUI (Toby,
2001)
;
_computing_molecular_graphics     'ORTEP-3 (Farrugia, 1997)'
_computing_publication_material     'publCIF  (Westrip, 2010)'
_pd_calibration_special_details
;
  The principle of the linear PSD calibration is a stepwise
  movement of the PSD over a fixed reflection [Si (111)].
  An additional addresswise intensity correction can be
  performed using the constant background of the fluorescence
  from an amorphous iron-sample.
;
_pd_phase_name     HYNIC
_pd_prep_cool_rate     ?
_pd_prep_pressure     101.3
_pd_prep_temperature     298
_pd_proc_2theta_range_min     9.96924
_pd_proc_2theta_range_max     84.94924
_pd_proc_2theta_range_inc     0.02
_pd_calc_method     'Rietveld Refinement'
_pd_proc_info_data_reduction     none
_pd_proc_info_datetime     2012-01-25T09:05:52
_pd_proc_info_excluded_regions
;
The use of the excluded region from 85 to 95\% (2\q)
leads to better molecular geometry.
;
_pd_proc_ls_background_function
;
Shifted Chebyshev function of 1st kind (GSAS Background function number 1)
with 15 terms
      1:    1800.66     2:   -1847.80     3:    941.880     4:   -249.680
      5:    12.6164     6:    58.5368     7:   -22.4573     8:   -39.9081
      9:    32.2315    10:   0.665645    11:   -20.8095    12:    16.0647
     13:   -6.68008    14:   -5.95330    15:    5.95798
;
_pd_proc_ls_peak_cutoff     0.00100
_pd_proc_ls_pref_orient_corr     'spherical hamonics function'
_pd_proc_ls_prof_R_factor     0.0226
_pd_proc_ls_prof_wR_factor     0.0298
_pd_proc_ls_prof_wR_expected     0.0213
_pd_proc_ls_profile_function
;
GSAS CW profile function number 4 with 21 terms, i.e.,
pseudovoigt profile coefficients as parameterized in (Thompson <i>et al.</i>,
1987),
asymmetry correction of Finger <i>et al.</i> (1994) and
microstrain broadening by Stephens (1999).
#1(GU)   =    0.000 #2(GV)   =    0.000 #3(GW)   =    8.378
#4(GP)   =    0.000 #5(LX)   =    1.698 #6(ptec) =     0.00
#7(trns) =     0.00 #8(shft) =   0.0000 #9(sfec) =     0.00
#10(S/L) =   0.0225 #11(H/L) =   0.0228 #12(eta) =   0.6000
#13(S400 ) =  2.2E-01 #14(S040 ) =  3.7E-03 #15(S004 ) =  4.3E-01
#16(S220 ) =  3.8E-02 #17(S202 ) =  2.3E-01 #18(S022 ) =  5.1E-01
#19(S301 ) = -2.6E-01 #20(S103 ) =  1.6E-01 #21(S121 ) = -1.9E-01.
Peak tails are ignored  where the intensity is below 0.0010 times the peak.
Aniso. broadening axis   0.0   0.0   1.0
;
_pd_proc_ls_special_details     ?
_pd_proc_number_of_points     4250
_pd_spec_mount_mode     transmission
_pd_spec_mounting
;
powder loaded between two Mylar foils
;
_pd_spec_shape     flat_sheet
_pd_spec_size_axial     8
_pd_spec_size_equat     8
_pd_spec_size_thick     ?
loop_
    _atom_site_type_symbol
    _atom_site_label
    _atom_site_fract_x
    _atom_site_fract_y
    _atom_site_fract_z
    _atom_site_U_iso_or_equiv
    _atom_site_thermal_displace_type
    _atom_site_occupancy
    _atom_site_symmetry_multiplicity
    C C1 0.0949(15) 0.0911(6) 0.7824(15) 0.025(3)   Uiso 1.0 4
    C C2 0.3019(11) 0.0838(5) 0.8434(12) 0.024(3)   Uiso 1.0 4
    C C3 0.4127(11) 0.1653(6) 0.8763(12) 0.035(4) Uiso 1.0 4
    C C4 0.3286(12) 0.2568(6) 0.8428(14) 0.018(3)   Uiso 1.0 4
    C C5 0.0146(12) 0.1829(7) 0.7521(12) 0.039(5) Uiso 1.0 4
    C C6 -0.035(2)   0.0069(9) 0.7503(17) 0.047(4) Uiso 1.0 4
    N N1 0.1331(11) 0.2628(5) 0.7828(11) 0.026(3)   Uiso 1.0 4
    N N2 0.4164(12) 0.3424(4) 0.8716(12) 0.034(3)   Uiso 1.0 4
    N N3 0.6139(10) 0.3455(6) 0.9453(13) 0.050(3)   Uiso 1.0 4
    O O1 -0.2097(8) 0.0126(4) 0.7110(10) 0.032(3)   Uiso 1.0 4
    O O2 0.0600(8) -0.0758(5) 0.7824(11) 0.043(3)   Uiso 1.0 4
    H H2 0.362(2)   0.0198(11) 0.869(3)   0.029(4) Uiso 1.0 4
    H H3 0.554(3)   0.1597(10) 0.917(3)   0.042(4) Uiso 1.0 4
    H H5 -0.127(3)   0.1905(12) 0.707(3)   0.047(5) Uiso 1.0 4
    H H1N2 0.364(4) 0.3948(12) 0.816(6) 0.052(4) Uiso 1.0 4
    H H1N3 0.696(2)   0.325(5) 0.861(5) 0.075(5) Uiso 1.0 4
    H H2N3 0.644(4) 0.4040(17) 0.977(10) 0.075(5) Uiso 1.0 4
    H H1O2 -0.018(3)   -0.1211(10) 0.768(4) 0.065(4) Uiso 1.0 4
_geom_special_details     ?
loop_
    _geom_bond_atom_site_label_1
    _geom_bond_atom_site_label_2
    _geom_bond_site_symmetry_1
    _geom_bond_site_symmetry_2
    _geom_bond_distance
    _geom_bond_publ_flag
    C1 C2 . 1_555 1.444(10) n
    C2 C3 . 1_555 1.369(9) n
    C2 H2 . 1_555 0.990(14) n
    C3 C4 . 1_555 1.407(10) n
    C3 H3 . 1_555 0.981(14) n
    C4 N1 . 1_555 1.367(9) n
    N1 C5 . 1_555 1.378(9) n
    C5 C1 . 1_555 1.397(12) n
    C5 H5 . 1_555 0.997(14) n
    C6 C1 . 1_555 1.471(15) n
    C6 O1 . 1_555 1.198(12) n
    C6 O2 . 1_555 1.328(11) n
    N2 C4 . 1_555 1.339(7) n
    N2 N3 . 1_555 1.409(7) n
    N2 H1N2 . 1_555 0.89(3) n
    N3 H1N3 . 1_555 0.87(3) n
    N3 H2N3 . 1_555 0.87(3) n
    O2 H1O2 . 1_555 0.824(14) n
loop_
    _geom_angle_atom_site_label_1
    _geom_angle_atom_site_label_2
    _geom_angle_atom_site_label_3
    _geom_angle_site_symmetry_1
    _geom_angle_site_symmetry_2
    _geom_angle_site_symmetry_3
    _geom_angle
    _geom_angle_publ_flag
    C2 C1 C5 1_555 . 1_555 118.2(7) n
    C2 C1 C6 1_555 . 1_555 123.3(9) n
    C5 C1 C6 1_555 . 1_555 118.6(9) n
    C1 C2 C3 1_555 . 1_555 120.3(6) n
    C1 C2 H2 1_555 . 1_555 119.9(6) n
    C3 C2 H2 1_555 . 1_555 119.7(6) n
    C2 C3 C4 1_555 . 1_555 120.3(7) n
    C2 C3 H3 1_555 . 1_555 119.8(6) n
    C4 C3 H3 1_555 . 1_555 119.8(6) n
    C3 C4 N1 1_555 . 1_555 118.9(7) n
    C3 C4 N2 1_555 . 1_555 127.1(8) n
    N1 C4 N2 1_555 . 1_555 113.9(8) n
    C1 C5 N1 1_555 . 1_555 119.5(6) n
    C1 C5 H5 1_555 . 1_555 120.3(13) n
    N1 C5 H5 1_555 . 1_555 120.2(13) n
    C1 C6 O1 1_555 . 1_555 123.5(12) n
    C1 C6 O2 1_555 . 1_555 112.5(10) n
    O1 C6 O2 1_555 . 1_555 123.8(13) n
    C4 N1 C5 1_555 . 1_555 122.8(8) n
    C4 N2 N3 1_555 . 1_555 119.2(7) n
    C4 N2 H1N2 1_555 . 1_555 119.(2)   n
    N3 N2 H1N2 1_555 . 1_555 119.4(18) n
    N2 N3 H1N3 1_555 . 1_555 110.(2)   n
    N2 N3 H2N3 1_555 . 1_555 110.(2)   n
    H1N3 N3 H2N3 1_555 . 1_555 110.(5)   n
    C6 O2 H1O2 1_555 . 1_555 109.9(15) n
loop_
    _geom_torsion_atom_site_label_1
    _geom_torsion_atom_site_label_2
    _geom_torsion_atom_site_label_3
    _geom_torsion_atom_site_label_4
    _geom_torsion_site_symmetry_1
    _geom_torsion_site_symmetry_2
    _geom_torsion_site_symmetry_3
    _geom_torsion_site_symmetry_4
    _geom_torsion
    _geom_torsion_publ_flag
    C4 N1 C5 C1 . . . . -0.1(13) n
    C5 N1 C4 N2 . . . . -177.5(8) n
    C5 N1 C4 C3 . . . . -0.5(13) n
    N3 N2 C4 N1 . . . . 175.9(8) n
    N3 N2 C4 C3 . . . . -0.8(15) n
    C2 C1 C5 N1 . . . . -0.7(13) n
    C6 C1 C5 N1 . . . . 179.5(9) n
    C6 C1 C2 C3 . . . . -178.0(10) n
    C5 C1 C2 C3 . . . . 2.2(14) n
    C2 C1 C6 O2 . . . . -0.5(15) n
    C5 C1 C6 O1 . . . . -4.9(17) n
    C2 C1 C6 O1 . . . . 175.2(10) n
    C5 C1 C6 O2 . . . . 179.4(9) n
    C1 C2 C3 C4 . . . . -2.9(13) n
    C2 C3 C4 N2 . . . . 178.6(9) n
    C2 C3 C4 N1 . . . . 2.1(13) n
loop_
    _geom_hbond_atom_site_label_D
    _geom_hbond_atom_site_label_H
    _geom_hbond_atom_site_label_A
    _geom_hbond_site_symmetry_D
    _geom_hbond_site_symmetry_H
    _geom_hbond_site_symmetry_A
    _geom_hbond_distance_DH
    _geom_hbond_distance_HA
    _geom_hbond_distance_DA
    _geom_hbond_angle_DHA
    _geom_hbond_publ_flag
    N2 H1N2 O1 . . 2_556 0.89(3) 1.94(2) 2.792(8) 158(4) y
    N3 H1N3 O2 . . 2_656 0.87(3) 2.39(4) 2.967(10) 124(6) y
    N3 H2N3 O1 . . -2_655 0.87(3) 2.23(6) 2.950(11) 141(5) y
    O2 H1O2 N1 . . 2_546 0.822(15) 1.818(16) 2.622(10) 165.2(18) y
